# Supplementary material for: Proteomic Analysis Highlights Peculiar Protein and Phosphoprotein Profiles in Dermal Fibroblasts from Celiac Disease Patients
Source: Int J Mol Sci. 2026 Apr 28;27(9):3938. doi: 10.3390/ijms27093938 (PMC13163242; doi:10.3390/ijms27093938)
Supplement: Supplementary file 1 [file ijms-27-03938-s001.zip]

Archive with 4 entries (4 files):
- Montefusco at al_Supplementary Table 1.xlsx
- Montefusco et al_Supplementary Table 2.xlsx
- Montefusco et al_Supplementary Table 3.xlsx
- Supplementary Figures.pdf
