# Supplementary material for: Proteomic Analysis Highlights Peculiar Protein and Phosphoprotein Profiles in Dermal Fibroblasts from Celiac Disease Patients
Source: Int J Mol Sci. 2026 Apr 28;27(9):3938. doi: 10.3390/ijms27093938 (PMC13163242; doi:10.3390/ijms27093938)
Supplement: Supplementary file 1 [file ijms-27-03938-s001.zip › Montefusco at al_Supplementary Table 1.xlsx]

## Sheet: Table S1a (UP)
Supplementary Table 1. Proteins differentially expressed in CD samples compared to control samples. b) Proteins with higher levels in CD subjects than in controls.
Accession	Description	Gene Symbol	Abundance Ratio: (Celiac) / (Ctrl)	Abundance Ratio Adj. P-Value: (Celiac) / (Ctrl)
A0A2R8Y5P7	Histidine--tRNA ligase	HARS2	100	5.14579e-16
Q8WUX9	Charged multivesicular body protein 7	CHMP7	100	5.14579e-16
Q96GE4	Centrosomal protein of 95 kDa	CEP95	100	5.14579e-16
G8JLB3	tRNA pseudouridine synthase A (Fragment)	PUS1	100	5.14579e-16
Q9UF33	Ephrin type-A receptor 6	EPHA6	100	5.14579e-16
D6RB85	Calnexin (Fragment)	CANX	100	5.14579e-16
A0A669KBF2	Carbamoyl-phosphate synthase [ammonia], mitochondrial (Fragment)	CPS1	100	5.14579e-16
Q9UKN7	Unconventional myosin-XV	MYO15A	100	5.14579e-16
Q9Y5B8	Nucleoside diphosphate kinase 7	NME7	100	5.14579e-16
A0A3B3ISJ8	CAP-Gly domain-containing linker protein 1 (Fragment)	CLIP1	100	5.14579e-16
K7EPV6	Choline transporter-like protein 2 (Fragment)	SLC44A2	100	5.14579e-16
O76070	Gamma-synuclein	SNCG	100	5.14579e-16
Q15047	Histone-lysine N-methyltransferase SETDB1	SETDB1	100	5.14579e-16
Q14116	Interleukin-18	IL18	100	5.14579e-16
Q5VZ03	Nucleoredoxin-like protein 2	NXNL2	100	5.14579e-16
Q9UI15	Transgelin-3	TAGLN3	100	5.14579e-16
Q9UBF2	Coatomer subunit gamma-2	COPG2	100	5.14579e-16
Q9Y5A9	YTH domain-containing family protein 2	YTHDF2	100	5.14579e-16
P17661	Desmin	DES	24.99	5.14579e-16
E7ENQ1	Mitogen-activated protein kinase kinase kinase kinase 4	MAP4K4	24.113	5.14579e-16
Q9Y2K3	Myosin-15	MYH15	14.157	1.13905e-14
Q9H7D0	Dedicator of cytokinesis protein 5	DOCK5	12.334	5.14579e-16
P47895	Aldehyde dehydrogenase family 1 member A3	ALDH1A3	8.767	5.14579e-16
P39019	40S ribosomal protein S19	RPS19	7.927	6.87839e-12
K7EPJ1	Ubiquitin-conjugating enzyme E2 S (Fragment)	UBE2S	7.179	1.56623e-06
A0A0A0MSY7	Thymidine kinase 2, mitochondrial	TK2	5.573	6.44291e-05
P07476	Involucrin	IVL	5.16	1.14769e-06
C9J719	3-beta-hydroxysteroid-Delta(8),Delta(7)-isomerase (Fragment)	EBP	4.808	0.000288377
V9GYZ1	Integrin beta (Fragment)	ITGB5	4.679	0.000428624
Q96T88	E3 ubiquitin-protein ligase UHRF1	UHRF1	4.59	0.000506213
Q5KU26	Collectin-12	COLEC12	4.538	2.82851e-07
Q16647	Prostacyclin synthase	PTGIS	4.513	2.98559e-09
P21926	CD9 antigen	CD9	4.373	4.58427e-07
P10620	Microsomal glutathione S-transferase 1	MGST1	4.326	5.52354e-05
O14494	Phospholipid phosphatase 1	PLPP1	4.3	1.81198e-06
H0Y320	Kynurenine 3-monooxygenase (Fragment)	KMO	4.049	0.000435276
E5RI94	TBC1 domain family member 31	TBC1D31	4.02	0.00693781
A6NCN2	Putative keratin-87 protein	KRT87P	3.902	0.000769939
D6RBQ6	Ubiquitin carboxyl-terminal hydrolase 17-like protein 17	USP17L17	3.722	0.00154194
Q8ND94	LRRN4 C-terminal-like protein	LRRN4CL	3.661	0.00614063
P67936-2	Isoform 2 of Tropomyosin alpha-4 chain	TPM4	3.624	1.18795e-06
O15040	Tectonin beta-propeller repeat-containing protein 2	TECPR2	3.604	0.000142551
A0A140T8Y4	HLA class I histocompatibility antigen, A alpha chain	HLA-A	3.564	7.58506e-05
A8MT72	Reticulon	RTN1	3.532	0.00971068
Q15121	Astrocytic phosphoprotein PEA-15	PEA15	3.53	0.00258988
B5MCY1	Tudor domain-containing protein 15	TDRD15	3.403	0.0032114
Q9BXJ0	Complement C1q tumor necrosis factor-related protein 5	C1QTNF5	3.246	0.01523
K7ERM7	DNA repair protein RAD51 homolog 4 (Fragment)	RAD51D	3.185	0.0458053
Q14019	Coactosin-like protein	COTL1	3.17	0.00103646
G8JLA2	Myosin light polypeptide 6	MYL6	3.136	0.0427975
Q9H3Q1	Cdc42 effector protein 4	CDC42EP4	3.13	0.0258584
E7EUN2	Arf-GAP with GTPase, ANK repeat and PH domain-containing protein 1	AGAP1	3.062	0.0337481
Q9BQJ4	Transmembrane protein 47	TMEM47	3.019	0.0065154
J3QTA6	MICOS complex subunit MIC25	CHCHD6	2.959	0.0155658
P62829	60S ribosomal protein L23	RPL23	2.92	0.0228266
Q9UFN0	Protein NipSnap homolog 3A	NIPSNAP3A	2.76	0.0186503
Q14249	Endonuclease G, mitochondrial	ENDOG	2.746	0.0371364
P63096	Guanine nucleotide-binding protein G(i) subunit alpha-1	GNAI1	2.71	0.0495607
Q3ZCM7	Tubulin beta-8 chain	TUBB8	2.689	0.0242404
Q53TN4	Cytochrome b reductase 1	CYBRD1	2.667	0.0243972
Q969H8	Myeloid-derived growth factor	MYDGF	2.621	0.00326738
P35052	Glypican-1	GPC1	2.536	0.00825578
P21964	Catechol O-methyltransferase	COMT	2.503	0.000748386
Q15746	Myosin light chain kinase, smooth muscle	MYLK	2.468	0.00653554
Q96CG8	Collagen triple helix repeat-containing protein 1	CTHRC1	2.388	0.00103911
Q9UBY9	Heat shock protein beta-7	HSPB7	2.311	0.0276981
P35270	Sepiapterin reductase	SPR	2.263	0.0473396
Q9HA77	Probable cysteine--tRNA ligase, mitochondrial	CARS2	2.25	0.0422275
F5GY05	Constitutive coactivator of peroxisome proliferator-activated receptor gamma	FAM120B	2.177	0.0343121
E9PRJ8	Tetraspanin (Fragment)	CD81	2.164	0.00614063
O14495	Phospholipid phosphatase 3	PLPP3	2.16	0.00547249
Q9Y696	Chloride intracellular channel protein 4	CLIC4	2.156	0.00668324
P12277	Creatine kinase B-type	CKB	2.106	0.00952328
P07858	Cathepsin B	CTSB	2.064	0.0128991
P02511	Alpha-crystallin B chain	CRYAB	2.01	0.0189018
P14209	CD99 antigen	CD99	1.998	0.0343121
Q8TF66	Leucine-rich repeat-containing protein 15	LRRC15	1.945	0.0393376
E9PEP6	Neuropilin	NRP1	1.905	0.0426101

## Sheet: Table S1b (Down)
Supplementary Table 1. Proteins differentially expressed in CD samples compared to control samples. b) Proteins with lower levels in CD subjects than in controls.
Accession	Description	Gene Symbol	Abundance Ratio: (Celiac) / (Ctrl)	Abundance Ratio Adj. P-Value: (Celiac) / (Ctrl)
P16401	Histone H1.5	H1-5	0.478	0.0394419
Q9H7C4	Syncoilin	SYNC	0.476	0.0485914
Q96A33	Coiled-coil domain-containing protein 47	CCDC47	0.47	0.0430906
Q76M96	Coiled-coil domain-containing protein 80	CCDC80	0.467	0.0247486
P62736	Actin, aortic smooth muscle	ACTA2	0.464	0.0269365
P32455	Guanylate-binding protein 1	GBP1	0.461	0.0299986
P11047	Laminin subunit gamma-1	LAMC1	0.458	0.0189018
Q9UGI8	Testin	TES	0.453	0.0197018
P23142	Fibulin-1	FBLN1	0.451	0.0185715
P17813	Endoglin	ENG	0.449	0.0173505
P29279	CCN family member 2	CCN2	0.438	0.0200192
P52292	Importin subunit alpha-1	KPNA2	0.436	0.00509572
P16278	Beta-galactosidase	GLB1	0.421	0.0175563
Q9HD26	Golgi-associated PDZ and coiled-coil motif-containing protein	GOPC	0.412	0.0130616
P12111	Collagen alpha-3(VI) chain	COL6A3	0.406	0.00369817
P30419	Glycylpeptide N-tetradecanoyltransferase 1	NMT1	0.406	0.00424798
Q96IZ0	PRKC apoptosis WT1 regulator protein	PAWR	0.406	0.0291805
Q92804	TATA-binding protein-associated factor 2N	TAF15	0.395	0.00457847
Q5T750	Skin-specific protein 32	KPLCE	0.395	0.0450777
B8ZZQ6	Prothymosin alpha	PTMA	0.389	0.00159181
Q12874	Splicing factor 3A subunit 3	SF3A3	0.385	0.000873095
P05114	Non-histone chromosomal protein HMG-14	HMGN1	0.384	0.0214283
B9A062	Methenyltetrahydrofolate cyclohydrolase	MTHFD2	0.383	0.0345122
P07951-3	Isoform 3 of Tropomyosin beta chain	TPM2	0.38	0.00128061
P07951	Tropomyosin beta chain	TPM2	0.378	0.00114154
P50990-2	Isoform 2 of T-complex protein 1 subunit theta	CCT8	0.376	0.00263358
F5GZS6	4F2 cell-surface antigen heavy chain	SLC3A2	0.373	0.000664396
E7ETU9	Procollagen-lysine 5-dioxygenase	PLOD2	0.373	0.00094099
Q3KQV9	UDP-N-acetylhexosamine pyrophosphorylase-like protein 1	UAP1L1	0.369	0.00183688
P07437	Tubulin beta chain	TUBB	0.364	0.00790597
Q8N0X7	Spartin	SPART	0.353	0.00697324
Q8NFQ8	Torsin-1A-interacting protein 2	TOR1AIP2	0.349	0.00687418
Q96P63	Serpin B12	SERPINB12	0.333	0.0379323
P43652	Afamin	AFM	0.33	0.0025791
Q05682-5	Isoform 5 of Caldesmon	CALD1	0.328	7.58506e-05
C9JR82	Complex I assembly factor TIMMDC1, mitochondrial (Fragment)	TIMMDC1	0.319	0.0269029
A0A2R8YE71	Connector enhancer of kinase suppressor of ras 2 (Fragment)	CNKSR2	0.312	0.00140193
Q86X55	Histone-arginine methyltransferase CARM1	CARM1	0.312	0.00485884
O60832	H/ACA ribonucleoprotein complex subunit DKC1	DKC1	0.307	0.00334696
P02751-1	Isoform 1 of Fibronectin	FN1	0.305	1.56932e-05
X6R4W8	BUB3-interacting and GLEBS motif-containing protein ZNF207	ZNF207	0.304	5.78723e-05
Q12996	Cleavage stimulation factor subunit 3	CSTF3	0.303	0.000769017
P0DOY2	Immunoglobulin lambda constant 2	IGLC2	0.301	0.0264816
Q9H5N1	Rab GTPase-binding effector protein 2	RABEP2	0.292	0.000415461
Q00534	Cyclin-dependent kinase 6	CDK6	0.291	0.00532612
Q9Y4K0	Lysyl oxidase homolog 2	LOXL2	0.289	0.000597248
Q9ULM0	Pleckstrin homology domain-containing family H member 1	PLEKHH1	0.284	4.3508e-06
Q9NZW5	MAGUK p55 subfamily member 6	PALS2	0.282	0.00497843
A0A0D9SF70	ADP-ribosylation factor GTPase-activating protein 2	ARFGAP2	0.279	0.00145749
Q96I63	ATP-dependent zinc metalloprotease YME1L1	YME1L1	0.272	0.00120047
Q8TED9	Actin filament-associated protein 1-like 1	AFAP1L1	0.27	0.000664396
C9JVG0	Serotransferrin (Fragment)	TF	0.262	1.02964e-05
O15118	NPC intracellular cholesterol transporter 1	NPC1	0.242	2.65251e-09
Q12899	Tripartite motif-containing protein 26	TRIM26	0.241	0.00212587
H3BN14	Calretinin (Fragment)	CALB2	0.24	0.00171577
P16104	Histone H2AX	H2AX	0.237	5.00554e-07
Q16270	Insulin-like growth factor-binding protein 7	IGFBP7	0.233	0.000142984
A0A1W2PSE7	HLA class I histocompatibility antigen, A alpha chain	HLA-A	0.218	0.000786376
P21980	Protein-glutamine gamma-glutamyltransferase 2	TGM2	0.204	2.94534e-10
Q5JP53	Tubulin beta chain	TUBB	0.2	1.66482e-06
Q6UWY5	Olfactomedin-like protein 1	OLFML1	0.166	4.55679e-09
P01876	Immunoglobulin heavy constant alpha 1	IGHA1	0.091	4.40232e-10
Q96T49	Protein phosphatase 1 regulatory inhibitor subunit 16B	PPP1R16B	0.075	5.14579e-16
H3BPD7	U3 small nucleolar RNA-associated protein 4 homolog (Fragment)	UTP4	0.01	5.14579e-16
Q9HBI1	Beta-parvin	PARVB	0.01	5.14579e-16
O00762	Ubiquitin-conjugating enzyme E2 C	UBE2C	0.01	5.14579e-16
Q99567	Nuclear pore complex protein Nup88	NUP88	0.01	5.14579e-16
P83436	Conserved oligomeric Golgi complex subunit 7	COG7	0.01	5.14579e-16
P11387	DNA topoisomerase 1	TOP1	0.01	5.14579e-16
F8VZV1	Protein MON2 homolog	MON2	0.01	5.14579e-16
P56181-2	Isoform 2 of NADH dehydrogenase [ubiquinone] flavoprotein 3, mitochondrial	NDUFV3	0.01	5.14579e-16
Q96SB3	Neurabin-2	PPP1R9B	0.01	5.14579e-16
O96007	Molybdopterin synthase catalytic subunit	MOCS2	0.01	5.14579e-16
P60604	Ubiquitin-conjugating enzyme E2 G2	UBE2G2	0.01	5.14579e-16
P30530	Tyrosine-protein kinase receptor UFO	AXL	0.01	5.14579e-16
J3QRU1	Tyrosine-protein kinase	YES1	0.01	5.14579e-16
Q9Y5N5	Methyltransferase N6AMT1	N6AMT1	0.01	5.14579e-16
Q8NDZ4	Divergent protein kinase domain 2A	DIPK2A	0.01	5.14579e-16
E9PQT1	FYVE, RhoGEF and PH domain-containing protein 4	FGD4	0.01	5.14579e-16
Q8N309	Leucine-rich repeat-containing protein 43	LRRC43	0.01	5.14579e-16
Q9BZ68	Putative FERM domain-containing protein FRMD8P1	FRMD8P1	0.01	5.14579e-16
M0QXN5	Nuclear pore glycoprotein p62	NUP62	0.01	5.14579e-16
Q9Y5J1	U3 small nucleolar RNA-associated protein 18 homolog	UTP18	0.01	5.14579e-16
A0A0A0MSC8	Slit homolog 3 protein	SLIT3	0.01	5.14579e-16
C9J164	Ras-associated and pleckstrin homology domains-containing protein 1	RAPH1	0.01	5.14579e-16
Q9H8H0	Nucleolar protein 11	NOL11	0.01	5.14579e-16
Q9UKG1	DCC-interacting protein 13-alpha	APPL1	0.01	5.14579e-16
A0A2R8YEK8	Ceramide transfer protein	CERT1	0.01	5.14579e-16
Q9UHI8	A disintegrin and metalloproteinase with thrombospondin motifs 1	ADAMTS1	0.01	5.14579e-16
A0A1B0GTK0	Kelch-like protein 33	KLHL33	0.01	5.14579e-16
D6RBV0	LEM domain-containing protein 2	LEMD2	0.01	5.14579e-16
Q5VWQ8	Disabled homolog 2-interacting protein	DAB2IP	0.01	5.14579e-16
Q9UIC8	Leucine carboxyl methyltransferase 1	LCMT1	0.01	5.14579e-16
Q8IWA4	Mitofusin-1	MFN1	0.01	5.14579e-16
K7ENV7	Isochorismatase domain-containing protein 2 (Fragment)	ISOC2	0.01	5.14579e-16
H7C4G9	ERC protein 2 (Fragment)	ERC2	0.01	5.14579e-16
A0A1W2PNP0	GPI transamidase component PIG-T (Fragment)	PIGT	0.01	5.14579e-16
Q8N4B4	F-box only protein 39	FBXO39	0.01	5.14579e-16
P02675	Fibrinogen beta chain	FGB	0.01	5.14579e-16
