# Supplementary material for: Proteomic Analysis Highlights Peculiar Protein and Phosphoprotein Profiles in Dermal Fibroblasts from Celiac Disease Patients
Source: Int J Mol Sci. 2026 Apr 28;27(9):3938. doi: 10.3390/ijms27093938 (PMC13163242; doi:10.3390/ijms27093938)
Supplement: Supplementary file 1 [file ijms-27-03938-s001.zip › Montefusco et al_Supplementary Table 2.xlsx]

## Sheet: Table S2a Biological Processes
Supplementary Table 2. Gene Ontology enrichment of proteins differentially expressed in CDs compared to controls. a) Proteins associated with a specific biological processes by ShinyGo software analysis. Gene ontology source: http://amigo.geneontology.org/amigo/term.
Gene Ontology ID	Enrichment FDR	Fold Enrichment	Gene Ontology Term	Number of Genes	Gene Found Associated with the GO term
GO:0034446	6.1E-04	10.7	Substrate adhesion-dependent cell spreading	9	FBLN1 NRP1 FN1 GBP1 LAMC1 DOCK5 AXL FGB PARVB
GO:0010811	3.5E-03	8.5	Positive regulation of cell-substrate adhesion	8	MAP4K4 FBLN1 CCDC80 NRP1 CDK6 FN1 DOCK5 FGB
GO:0031589	1.2E-03	5	Cell-substrate adhesion	14	MAP4K4 FBLN1 ITGB5 CCDC80 NRP1 CDK6 FN1 GBP1 CCN2 LAMC1 DOCK5 AXL FGB PARVB
GO:0006936	6.1E-03	4.5	Muscle contraction	12	MYLK ITGB5 MYL6 ACTA2 CRYAB CERT1 CCN2 CALD1 DOCK5 TPM4 DES TPM2
GO:0022610	4.5E-03	2.4	Biological adhesion	29	CD99 CD9 MAP4K4 FBLN1 ITGB5 CCDC80 NRP1 CDK6 ENG CD81 FN1 GBP1 CCN2 LOXL2 LAMC1 TMEM47 DOCK5 IL18 PLPP3 COL6A3 IGFBP7 AXL FGB LRRC15 YES1 PAWR PARVB YTHDF2 TGM2
GO:0006928	3.0E-03	2.2	Movement of cell or subcellular component	37	CD99 CD9 GPC1 MYLK MAP4K4 FBLN1 EPHA6 ITGB5 TF MYO15A MYL6 NRP1 RPS19 CDK6 ENG PPP1R9B CD81 FN1 CCN2 LOXL2 LAMC1 DAB2IP DOCK5 ADAMTS1 APPL1 COPG2 PLPP3 CTHRC1 TPM4 AXL SLC3A2 CLIC4 LRRC15 DES YES1 SLIT3 TPM2
GO:0009653	4.3E-03	2	Anatomical structure morphogenesis	42	CD9 GPC1 MYLK MAP4K4 MYDGF FBLN1 EPHA6 ITGB5 MYO15A NRP1 PPP1R16B ENG ACTA2 CRYAB CD81 CERT1 FN1 GBP1 CCN2 CALD1 PTGIS SPART LOXL2 LAMC1 DAB2IP FGD4 DOCK5 IL18 ADAMTS1 LEMD2 CTHRC1 AXL CLIC4 FGB RAPH1 CDC42EP4 ALDH1A3 SLIT3 PARVB YTHDF2 TGM2 HMGN1
GO:0044085	3.6E-03	1.8	Cellular component biogenesis	50	ZNF207 CD9 UTP18 GPC1 MYLK MAP4K4 ITGB5 NRP1 PPP1R16B COTL1 RPS19 MPP6 UBE2S NUP88 PPP1R9B CRYAB TIMMDC1 FN1 CCN2 CALD1 RPL23 CLIP1 DKC1 NOL11 LAMC1 YME1L1 DAB2IP FGD4 SETDB1 CHMP7 CCT8 NDUFV3 LEMD2 FGB UBE2C PAWR RABEP2 CDC42EP4 SF3A3 ALDH1A3 H1-5 ERC2 H2AX PARVB YTHDF2 LCMT1 NUP62 TUBB TUBB8 UTP4
GO:0065008	1.2E-03	1.8	Regulation of biological quality	58	ZNF207 CD9 CPS1 ISOC2 MAP4K4 CYBRD1 FBLN1 AFM TF COMT NRP1 COTL1 RPS19 CDK6 ENG ACTA2 UBE2S CCDC47 CRYAB CD81 CERT1 FN1 KMO CCN2 RPL23 GNAI1 NXNL2 DKC1 SPART LAMC1 NMT1 DAB2IP FGD4 NPC1 DOCK5 IL18 CCT8 PLPP3 CTSB CKB ENDOG AXL COG7 CLIC4 MFN1 FGB SNCG UBE2C YES1 CDC42EP4 ALDH1A3 H1-5 ERC2 PARVB YTHDF2 TGM2 TAF15 CALB2
GO:0006996	3.6E-03	1.8	Organelle organization	55	ZNF207 ITGB5 TF MYO15A NRP1 COTL1 RPS19 UBE2S CCDC47 PPP1R9B CRYAB CERT1 TIMMDC1 CCN2 CALD1 GNAI1 CLIP1 DKC1 SPART LOXL2 NMT1 YME1L1 FGD4 CARM1 SETDB1 CHMP7 ARFGAP2 N6AMT1 CCT8 CHCHD6 NDUFV3 LEMD2 TPM4 COG7 CLIC4 TOR1AIP2 MFN1 UBE2C DES PAWR RABEP2 CDC42EP4 H1-5 RAD51D H2AX PARVB TPM2 YTHDF2 TOP1 HMGN1 LCMT1 NUP62 TUBB TUBB8 UHRF1

## Sheet: Table S2b Molecular Functions
Supplementary Table 5. Gene Ontology enrichment of proteins differentially expressed in CDs compared to controls. b) Proteins associated with a specific molecular functions by ShinyGo software analysis. Gene ontology source: http://amigo.geneontology.org/amigo/term.
Gene Ontology ID	Enrichment FDR	Fold Enrichment	Gene Ontology Term	Number of Genes	Gene Found Associated with the GO term
GO:0001968	5.4E-03	18.6	Fibronectin binding	4	FBLN1 CCDC80 CCN2 LRRC15
GO:0005178	8.6E-03	6.2	Integrin binding	7	CD9 FBLN1 ITGB5 CD81 FN1 CCN2 PLPP3
GO:0005198	4.3E-04	3.4	Structural molecule activity	20	FBLN1 MYL6 RPS19 NUP88 CRYAB FN1 RPL23 LAMC1 COPG2 COL6A3 IGFBP7 CTHRC1 TPM4 FGB DES ERC2 TPM2 NUP62 TUBB TUBB8
GO:0008092	1.5E-03	2.8	Cytoskeletal protein binding	22	ZNF207 MYLK MAP4K4 MYO15A COTL1 PPP1R9B CRYAB GBP1 CALD1 CLIP1 FGD4 MYH15 APPL1 TPM4 AXL HSPB7 DES PAWR RAD51D PARVB TPM2 NUP62
GO:0044877	4.3E-04	2.7	Protein-containing complex binding	29	CD9 CPS1 FBLN1 ITGB5 MYO15A COTL1 ENG UBE2S CCDC47 PPP1R9B CRYAB CD81 FN1 GBP1 CCN2 GNAI1 DAB2IP MYH15 APPL1 COLEC12 PLPP3 CTSB TPM4 LRRC15 H1-5 TPM2 HMGN1 NUP62 UHRF1
GO:0097367	8.2E-04	2.1	Carbohydrate derivative binding	39	ZNF207 CPS1 MYLK MAP4K4 EPHA6 MYO15A CCDC80 NRP1 CDK6 ENG ACTA2 UBE2S HARS2 FN1 GBP1 CCN2 GNAI1 CARS2 YME1L1 NME7 MYH15 ADAMTS1 CCT8 AGAP1 CTSB CKB TK2 AXL GLB1 MFN1 UBE2C YES1 SLIT3 UBE2G2 RAD51D TOP1 TGM2 TUBB TUBB8
GO:0036094	1.9E-03	2	Small molecule binding	40	CPS1 MYLK MAP4K4 AFM EPHA6 MYO15A CDK6 ENG ACTA2 UBE2S CD81 HARS2 SPR KMO GBP1 GNAI1 CARS2 YME1L1 NPC1 NME7 MYH15 PLOD2 CCT8 AGAP1 COLEC12 MOCS2 CKB TK2 AXL MFN1 UBE2C YES1 ALDH1A3 UBE2G2 RAD51D TOP1 TGM2 TUBB TUBB8 UHRF1
GO:0000166	8.6E-03	1.9	Nucleotide binding	34	CPS1 MYLK MAP4K4 EPHA6 MYO15A CDK6 ACTA2 UBE2S HARS2 SPR KMO GBP1 GNAI1 CARS2 YME1L1 NME7 MYH15 CCT8 AGAP1 MOCS2 CKB TK2 AXL MFN1 UBE2C YES1 ALDH1A3 UBE2G2 RAD51D TOP1 TGM2 TUBB TUBB8 UHRF1
GO:1901265	8.6E-03	1.9	Nucleoside phosphate binding	34	CPS1 MYLK MAP4K4 EPHA6 MYO15A CDK6 ACTA2 UBE2S HARS2 SPR KMO GBP1 GNAI1 CARS2 YME1L1 NME7 MYH15 CCT8 AGAP1 MOCS2 CKB TK2 AXL MFN1 UBE2C YES1 ALDH1A3 UBE2G2 RAD51D TOP1 TGM2 TUBB TUBB8 UHRF1
GO:0043168	8.7E-03	1.9	Anion binding	36	MGST1 CPS1 MYLK MTHFD2 MAP4K4 AFM EPHA6 MYO15A CDK6 ACTA2 UBE2S HARS2 CERT1 KMO GBP1 GNAI1 CARS2 YME1L1 NME7 MYH15 PLOD2 CCT8 AGAP1 CKB TK2 AXL MFN1 UBE2C YES1 ALDH1A3 UBE2G2 RAD51D TOP1 TGM2 TUBB TUBB8

## Sheet: Table S2c Cellular Component
Supplementary Table 6. Gene Ontology enrichment of proteins differentially expressed in CDs compared to controls. c) Proteins associated with a specific cellular component by ShinyGo software analysis. Gene ontology source: http://amigo.geneontology.org/amigo/term
Gene Ontology ID	Enrichment FDR	Fold Enrichment	Gene Ontology Term	Number of Genes	Gene Found Associated with the GO term
GO:0015629	2.3E-07	5	Actin cytoskeleton	20	MYLK MYO15A MYL6 COTL1 ACTA2 PPP1R9B CRYAB GBP1 CALD1 MYH15 AFAP1L1 TPM4 AXL CLIC4 HSPB7 YES1 PAWR CDC42EP4 PARVB TPM2
GO:0062023	1.0E-05	4.8	Collagen-containing extracellular matrix	16	GPC1 FBLN1 CCDC80 FN1 CCN2 LOXL2 LAMC1 ADAMTS1 COL6A3 IGFBP7 CTSB CTHRC1 SERPINB12 FGB LRRC15 TGM2
GO:0070062	2.2E-10	2.9	Extracellular exosome	50	CD9 MON2 GPC1 PLPP1 CYBRD1 FBLN1 AFM ITGB5 TF MYO15A MYL6 COMT COTL1 RPS19 MPP6 ACTA2 CRYAB CD81 FN1 SPR RPL23 GNAI1 SLC44A2 LAMC1 NPC1 CNKSR2 PLOD2 CCT8 APPL1 IVL COL6A3 IGFBP7 CTSB CKB TPM4 AXL SLC3A2 CLIC4 GLB1 FGB LRRC15 SNCG DES YES1 ALDH1A3 H2AX TGM2 TUBB TUBB8 CANX
GO:1903561	2.2E-10	2.9	Extracellular vesicle	50	CD9 MON2 GPC1 PLPP1 CYBRD1 FBLN1 AFM ITGB5 TF MYO15A MYL6 COMT COTL1 RPS19 MPP6 ACTA2 CRYAB CD81 FN1 SPR RPL23 GNAI1 SLC44A2 LAMC1 NPC1 CNKSR2 PLOD2 CCT8 APPL1 IVL COL6A3 IGFBP7 CTSB CKB TPM4 AXL SLC3A2 CLIC4 GLB1 FGB LRRC15 SNCG DES YES1 ALDH1A3 H2AX TGM2 TUBB TUBB8 CANX
GO:0043230	2.2E-10	2.9	Extracellular organelle	50	CD9 MON2 GPC1 PLPP1 CYBRD1 FBLN1 AFM ITGB5 TF MYO15A MYL6 COMT COTL1 RPS19 MPP6 ACTA2 CRYAB CD81 FN1 SPR RPL23 GNAI1 SLC44A2 LAMC1 NPC1 CNKSR2 PLOD2 CCT8 APPL1 IVL COL6A3 IGFBP7 CTSB CKB TPM4 AXL SLC3A2 CLIC4 GLB1 FGB LRRC15 SNCG DES YES1 ALDH1A3 H2AX TGM2 TUBB TUBB8 CANX
GO:0065010	2.2E-10	2.9	Extracellular membrane-bounded organelle	50	CD9 MON2 GPC1 PLPP1 CYBRD1 FBLN1 AFM ITGB5 TF MYO15A MYL6 COMT COTL1 RPS19 MPP6 ACTA2 CRYAB CD81 FN1 SPR RPL23 GNAI1 SLC44A2 LAMC1 NPC1 CNKSR2 PLOD2 CCT8 APPL1 IVL COL6A3 IGFBP7 CTSB CKB TPM4 AXL SLC3A2 CLIC4 GLB1 FGB LRRC15 SNCG DES YES1 ALDH1A3 H2AX TGM2 TUBB TUBB8 CANX
GO:0005615	1.8E-10	2.5	Extracellular space	65	CD9 MON2 GPC1 MTHFD2 PLPP1 CYBRD1 MYDGF FBLN1 AFM ITGB5 TF MYO15A MYL6 COMT NRP1 COTL1 RPS19 MPP6 ENG ACTA2 CRYAB CD81 FN1 SPR KMO CCN2 PTGIS RPL23 GNAI1 SLC44A2 LOXL2 LAMC1 NPC1 CNKSR2 IL18 PLOD2 CCT8 APPL1 COLEC12 IVL COL6A3 IGFBP7 CTSB CTHRC1 CKB SERPINB12 TPM4 AXL SLC3A2 CLIC4 GLB1 FGB LRRC15 SNCG DES YES1 DIPK2A ALDH1A3 SLIT3 H2AX TGM2 C1QTNF5 TUBB TUBB8 CANX
GO:0005856	5.6E-07	2.4	Cytoskeleton	45	ZNF207 PLEKHH1 MYLK MYO15A MYL6 NRP1 COTL1 CDK6 ACTA2 PPP1R9B CRYAB GBP1 CALD1 GNAI1 CLIP1 FGD4 NME7 MYH15 CCT8 TBC1D31 AFAP1L1 SYNC PEA15 IVL TPM4 AXL CLIC4 RAPH1 SNCG HSPB7 DES YES1 PAWR RABEP2 CDC42EP4 RAD51D ERC2 H2AX PARVB TPM2 YTHDF2 NUP62 TUBB CEP95 TUBB8
GO:0031982	1.2E-07	2	Vesicle	66	MGST1 CD9 GOPC MON2 GPC1 PLPP1 CYBRD1 FBLN1 AFM ITGB5 TF MYO15A MYL6 COMT NRP1 COTL1 RPS19 MPP6 ACTA2 CRYAB CD81 FN1 SPR GBP1 PIGT RPL23 GNAI1 SLC44A2 CLIP1 LAMC1 DAB2IP NPC1 EBP CHMP7 CNKSR2 PLOD2 ADAMTS1 CCT8 APPL1 COLEC12 COPG2 IVL COL6A3 IGFBP7 CTSB CKB SERPINB12 TPM4 AXL SLC3A2 CLIC4 GLB1 FGB LRRC15 SNCG DES YES1 RABEP2 CDC42EP4 DIPK2A ALDH1A3 H2AX TGM2 TUBB TUBB8 CANX
GO:0005576	8.2E-08	2	Extracellular region	69	CD9 MON2 GPC1 MTHFD2 PLPP1 CYBRD1 MYDGF FBLN1 AFM ITGB5 TF MYO15A CCDC80 MYL6 COMT NRP1 COTL1 RPS19 MPP6 ENG ACTA2 CRYAB CD81 FN1 SPR KMO GBP1 CCN2 PTGIS RPL23 GNAI1 SLC44A2 LOXL2 LAMC1 NPC1 CNKSR2 IL18 PLOD2 ADAMTS1 CCT8 APPL1 COLEC12 IVL COL6A3 IGFBP7 CTSB CTHRC1 CKB SERPINB12 TPM4 AXL SLC3A2 CLIC4 GLB1 FGB LRRC15 SNCG DES YES1 DIPK2A OLFML1 ALDH1A3 SLIT3 H2AX TGM2 C1QTNF5 TUBB TUBB8 CANX
