# Supplementary material for: Proteomic Analysis Highlights Peculiar Protein and Phosphoprotein Profiles in Dermal Fibroblasts from Celiac Disease Patients
Source: Int J Mol Sci. 2026 Apr 28;27(9):3938. doi: 10.3390/ijms27093938 (PMC13163242; doi:10.3390/ijms27093938)
Supplement: Supplementary file 1 [file ijms-27-03938-s001.zip › Montefusco et al_Supplementary Table 3.xlsx]

## Sheet: Table S3a (UP)
Supplementary Table 3. Phosphoproteins differentially expressed in CD samples compared to controls. a) Phosphoproteins with higher levels in the CD sample than in the control ones. All reported phosphoproteins are indicated as phosphorylatable in the literature/PhosphoSitePlus database. In yellow, proteins shared with the total proteome.
Accession	Description	Gene Symbol	Abundance Ratio	Abundance Ratio Adj. P-Value
A0A140VJZ1	Ubiquitin carboxyl-terminal hydrolase	USP15	6.402	4.5036e-06
A0A0F7G8J1	Plasminogen	PLG	2.961	0.00011393
I3L3H2	RNA helicase		2.936	0.0437094
Q99729-3	Isoform 3 of Heterogeneous nuclear ribonucleoprotein A/B	HNRNPAB	2.896	0.000505024
A0A3B3IU69	Echinoderm microtubule-associated protein-like 1	EML1	2.688	0.0257713
Q9BZE9	Tether containing UBX domain for GLUT4	ASPSCR1	2.442	0.0147821
P61758	Prefoldin subunit 3	VBP1	2.315	0.0260445
A8K8F9	Phosphoinositide phospholipase C		2.208	0.0156267
Q9BXR0	Queuine tRNA-ribosyltransferase catalytic subunit 1	QTRT1	2.207	0.0156552
Q15599-3	Isoform 3 of Na(+)/H(+) exchange regulatory cofactor NHE-RF2	NHERF2	2.205	0.0210944
Q99747	Gamma-soluble NSF attachment protein	NAPG	2.178	0.018853
Q9H4A4	Aminopeptidase B	RNPEP	2.12	0.0260274
Q5IS54	Caspase-3	CASP3	2.036	0.0405723
Q9BUT1	3-hydroxybutyrate dehydrogenase type 2	BDH2	2.004	0.0494091

## Sheet: Table S3b (Down)
Supplementary Table 3. Phosphoproteins differentially expressed in CD samples compared to control ones. b) Phosphoproteins with lower levels in the CD sample than in the control ones. All reported phosphoproteins are indicated as phosphorylatable in the literature/PhosphoSitePlus database. In yellow, proteins shared with the total proteome.
Accession	Description	Gene Symbol	Abundance Ratio	Abundance Ratio Adj. P-Value
O00764	Pyridoxal kinase	PDXK	0.499	0.00726992
B4DIT7	cDNA FLJ58187, highly similar to Protein-glutamine gamma-glutamyltransferase 2		0.463	0.0494657
P46939	Utrophin	UTRN	0.371	3.48995e-05
Q4G0N4	NAD kinase 2, mitochondrial	NADK2	0.358	0.00022204
A8MX94	GST class-pi	GSTP1	0.341	0.0477824
O14556	Glyceraldehyde-3-phosphate dehydrogenase, testis-specific	GAPDHS	0.332	0.00129042
Q92990	Glomulin	GLMN	0.297	7.64287e-05
O43583	Density-regulated protein	DENR	0.26	5.48802e-07
Q8WX93	Palladin	PALLD	0.246	1.67576e-05
O00487	26S proteasome non-ATPase regulatory subunit 14	PSMD14	0.211	0.000194795
P35270	Sepiapterin reductase	SPR	0.123	7.53505e-15
P48556	26S proteasome non-ATPase regulatory subunit 8	PSMD8	0.08	3.42697e-16
